# Supplementary material for: Prediction of Under-Detection of Paediatric Tuberculosis in the Democratic Republic of Congo: Experience of Six Years in the South-Kivu Province
Source: PLoS One. 2017 Jan 6;12(1):e0169014. doi: 10.1371/journal.pone.0169014 (PMC5217857; doi:10.1371/journal.pone.0169014)
Supplement: S1 Dataset — (XLS) [file pone.0169014.s002.xls]

## Sheet: South Kivu
	South-Kivu 2010-2015
	Tuberculosis
	Number of new diagnosis
Year	Health facility	Health zone	Classification	Adults pulmonary SS+	Adults pulmonary SS-	Adults extrapulmonary	<14 years pulmonary SS+	< 14 years pulmonary SS-	< 14 years extrapulmonary
2010	HGR BAGIRA	I ZSU BAGIRA	urban	34	9	14	0	2	1
2010	BURHIBA	I ZSU BAGIRA	urban	14	2	0	0	0	0
2010	HGR PANZI	II ZSU IBANDA	urban	44	101	51	0	26	6
2010	PANZI	II ZSU IBANDA	urban	14	2	0	0	1	0
2010	CIDASA	II ZSU IBANDA	urban	15	3	14	1	0	8
2010	FRDC	II ZSU IBANDA	urban	31	24	14	0	1	0
2010	MUHUNGU DIOCESAIN	II ZSU IBANDA	urban	34	25	9	0	2	0
2010	PRISON CENTRALE	II ZSU IBANDA	urban	9	6	9	0	0	0
2010	HPGR BUKAVU	III ZSU KADUTU	urban	60	25	42	2	17	15
2010	HGR KADUTU	III ZSU KADUTU	urban	30	19	11	0	2	2
2010	HOP Dr RAU	III ZSU KADUTU	urban	32	4	4	2	2	4
2010	CLINIQUE I O KADUTU	III ZSU KADUTU	urban	0	9	0	0	15	0
2010	NYAMUGO	III ZSU KADUTU	urban	10	1	4	0	0	0
2010	HGR BUNYAKIRI	IV ZSR BUNYAKIRI	rural enclaved	66	9	7	8	4	5
2010	IRANGI CHAMBUCHA	IV ZSR BUNYAKIRI	rural enclaved	8	0	0	0	0	0
2010	HGR CHIFUNZI	V ZSR KALONGE	rural enclaved	18	2	1	2	9	3
2010	HGR FIZI	VI ZSR FIZI	rural	26	6	5	0	2	6
2010	BARAKA	VI ZSR FIZI	MSF	99	35	29	5	50	23
2010	KAZIMIA	VI ZSR FIZI	rural	24	16	4	0	3	2
2010	HGR MONVU	VII ZSR IDJWI	rural	14	4	5	0	2	0
2010	BUGARULA	VII ZSR IDJWI	rural	8	0	0	0	0	0
2010	KINTAMA	VII ZSR IDJWI	rural	4	1	0	0	0	0
2010	HGR MUKONGOLA	VIII ZSR KABARE	rural	22	0	4	0	0	0
2010	HGR FOMULAC	IX ZSR KATANA	rural	32	2	8	1	2	10
2010	BIRAVA	IX ZSR KATANA	rural	24	0	0	2	0	0
2010	MUGERI	IX ZSR KATANA	rural	54	0	0	3	0	0
2010	HGR KALEHE	X ZSR KALEHE	rural	9	0	0	0	0	0
2010	NYABIBWE	X ZSR KALEHE	rural	0	0	0	0	0	0
2010	KAVUMU	XI ZSR MITI- M	rural	14	1	0	0	1	1
2010	LWIRO	XI ZSR MITI- M	rural	4	0	0	0	2	0
2010	MURHESA	XI ZSR MITI- M	rural	1	1	1	0	0	0
2010	HGR KAZIBA	XII ZSR KAZIBA	rural	6	3	5	1	0	2
2010	HGR IFENDULA	XIII ZSR MWANA	rural	6	1	1	0	0	2
2010	MULAMBI K	XIII ZSR MWANA	rural	11	3	0	0	0	6
2010	HGR LEMERA	XIV ZSR LEMERA	rural	23	6	12	3	0	1
2010	LUVUNGI I	XIV ZSR LEMERA	rural	21	5	12	2	2	7
2010	NDOLERA	XIV ZSR LEMERA	rural enclaved	14	2	5	0	2	2
2010	HGR MINOVA	XV ZSR MINOVA	rural	43	3	3	7	1	1
2010	KALUNGU	XV ZSR MINOVA	rural	14	1	0	6	2	0
2010	BULENGA	XV ZSR MINOVA	rural	2	0	0	0	0	0
2010	NUMBI	XV ZSR MINOVA	rural	12	0	0	0	0	0
2010	HGR MWENGA	XVI MWENGA	rural	161	3	2	0	4	1
2010	KASIKA	XVI MWENGA	rural	31	1	0	2	0	0
2010	HGR KAMITUGA	XVII ZSR KAMITUGA	urban	98	36	39	0	20	34
2010	SOLU-LUYU	XVII ZSR KAMITUGA	urban	81	24	12	0	4	7
2010	HGR KITUTU	XVIIIZSR KITUTU	rural enclaved	105	26	24	18	7	24
2010	HGR NUNDU	XIX ZSR NUNDU	rural	32	2	3	2	2	8
2010	LWEBA	XIX ZSR NUNDU	rural	11	0	0	0	0	0
2010	SWIMA	XIX ZSR NUNDU	rural	10	1	4	0	0	0
2010	HGR MINEMBWE	XX ZSR MINEMBWE	rural enclaved	46	27	2	1	0	0
2010	HGR MIKENGE	XXI ZSR ITOMBWE	rural enclaved	11	9	0	0	4	0
2010	HGR MUZINZI	XXII ZSR NYANGEZI	rural	10	1	1	0	0	0
2010	KAMANYOLA	XXII ZSR NYANGEZI	rural	20	7	4	0	0	1
2010	HGR NYANTENDE	XXIII ZSR NYANTENDE	rural	37	15	2	1	4	0
2010	MUMOSHO	XXIII ZSR NYANTENDE	rural	11	0	0	0	0	0
2010	HGR SHABUNDA	XXIV ZSR SHABUNDA	MSF	38	44	25	0	49	12
2010	MATILI	XXIV ZSR SHABUNDA	MSF	69	27	1	1	15	2
2010	HGR KALOLE	XXV ZSR KALOLE	rural enclaved	23	2	3	0	0	7
2010	KALOLE CELPA	XXV ZSR KALOLE	rural enclaved	59	0	3	14	0	5
2010	HGR LULINGU	XXVI ZSR LULINGU	rural enclaved	63	13	48	6	7	21
2010	HGR KACHUNGU	XXVI ZSR LULINGU	rural enclaved	5	2	8	0	0	2
2010	HGR MULUNGU	XXVII ZSR MULUNGU	rural enclaved	59	9	9	7	2	18
2010	HGR UVIRA	XXVIII ZSR UVIRA	urban	172	53	76	22	27	54
2010	KALUNDU	XXVIII ZSR UVIRA	urban	52	0	4	2	0	9
2010	KASENGA	XXVIII ZSR UVIRA	urban	12	0	19	0	0	6
2010	KILIBA CEPAC	XXIX ZSR RUZIZI	rural	9	6	4	1	1	1
2010	KILIBA SUCKI	XXIX ZSR RUZIZI	rural	7	0	2	0	0	0
2010	SANGE	XXIX ZSR RUZIZI	rural	50	0	5	3	0	4
2010	HGR HAUTS PLATEAUX	XXX ZSR HAUTS PLAT	rural enclaved	38	9	5	3	2	0
2010	HGR WALUNGU	XXXI ZSR WALUNGU	rural	21	5	0	0	1	1
2010	BIDEKA	XXXI ZSR WALUNGU	rural	10	0	0	0	0	0
2010	MUKU	XXXI ZSR WALUNGU	rural	6	3	0	0	0	0
2010	MULAMBA	XXXI ZSR WALUNGU	rural	2	0	0	0	0	0
2010	MUBUMBANO	XXXII ZSR MUBUMBANO	rural	15	3	2	1	1	2
2010	MULEKE BURHUZA	XXXII ZSR MUBUMBANO	rural	30	0	0	0	0	0
2010	HGR KANIOLA	XXXIII ZSR KANIOLA	rural	13	0	1	0	1	2
2010	HGR NAKILIZA	XXXIV KIMBI-LULENGE	rural enclaved	58	16	8	3	3	4
2010	MISISI	XXXIV KIMBI-LULENGE	rural enclaved	123	1	15	2	5	5
2011	HGR BAGIRA	I ZSU BAGIRA	urban	42	18	10	1	0	2
2011	BURHIBA	I ZSU BAGIRA	urban	8	0	1	0	0	0
2011	HGR PANZI	II ZSU IBANDA	urban	34	98	43	2	47	7
2011	PANZI	II ZSU IBANDA	urban	19	1	0	0	2	0
2011	CIDASA	II ZSU IBANDA	urban	28	7	17	5	1	10
2011	FRDC	II ZSU IBANDA	urban	37	12	7	2	3	1
2011	MUHUNGU DIOCESAIN	II ZSU IBANDA	urban	35	17	4	4	2	1
2011	PRISON CENTRALE	II ZSU IBANDA	urban	5	3	1	0	0	1
2011	HPGR BUKAVU	III ZSU KADUTU	urban	73	49	57	3	27	12
2011	HGR KADUTU	III ZSU KADUTU	urban	27	9	7	1	1	4
2011	HOP Dr RAU	III ZSU KADUTU	urban	27	11	9	1	0	0
2011	CLINIQUE I O KADUTU	III ZSU KADUTU	urban	0	0	0	0	0	0
2011	NYAMUGO	III ZSU KADUTU	urban	12	2	5	0	0	0
2011	HGR BUNYAKIRI	IV ZSR BUNYAKIRI	rural enclaved	61	11	4	6	0	7
2011	IRANGI CHAMBUCHA	IV ZSR BUNYAKIRI	rural enclaved	5	0	0	0	0	0
2011	HGR CHIFUNZI	V ZSR KALONGE	rural enclaved	22	5	3	1	4	5
2011	HGR FIZI	VI ZSR FIZI	rural	24	1	12	0	2	12
2011	BARAKA	VI ZSR FIZI	MSF	117	27	28	3	42	22
2011	KAZIMIA	VI ZSR FIZI	rural	4	1	0	0	0	0
2011	HGR MONVU	VII ZSR IDJWI	rural	12	10	3	0	1	1
2011	BUGARULA	VII ZSR IDJWI	rural	5	1	0	0	2	0
2011	KINTAMA	VII ZSR IDJWI	rural	3	0	0	0	0	0
2011	HGR MUKONGOLA	VIII ZSR KABARE	rural	25	1	0	3	0	0
2011	HGR FOMULAC	IX ZSR KATANA	rural	60	4	6	5	0	4
2011	BIRAVA	IX ZSR KATANA	rural	18	0	0	2	0	0
2011	MUGERI	IX ZSR KATANA	rural	59	0	0	0	0	0
2011	HGR KALEHE	X ZSR KALEHE	rural	8	0	0	0	0	0
2011	NYABIBWE	X ZSR KALEHE	rural	3	8	0	0	0	0
2011	KAVUMU	XI ZSR MITI- M	rural	8	5	3	1	1	0
2011	LWIRO	XI ZSR MITI- M	rural	3	0	0	1	0	2
2011	MURHESA	XI ZSR MITI- M	rural	5	1	1	0	0	0
2011	HGR KAZIBA	XII ZSR KAZIBA	rural	22	1	5	2	0	3
2011	HGR IFENDULA	XIII ZSR MWANA	rural	15	1	1	0	1	0
2011	MULAMBI K	XIII ZSR MWANA	rural	13	3	0	0	0	1
2011	HGR LEMERA	XIV ZSR LEMERA	rural	87	1	33	2	1	8
2011	LUVUNGI I	XIV ZSR LEMERA	rural	34	0	11	1	1	7
2011	NDOLERA	XIV ZSR LEMERA	rural enclaved	39	1	16	0	0	5
2011	HGR MINOVA	XV ZSR MINOVA	rural	65	4	4	3	1	0
2011	KALUNGU	XV ZSR MINOVA	rural	9	2	0	3	0	1
2011	BULENGA	XV ZSR MINOVA	rural	1	0	0	0	0	0
2011	NUMBI	XV ZSR MINOVA	rural	6	0	0	1	0	0
2011	HGR MWENGA	XVI MWENGA	rural	164	2	1	0	4	1
2011	KASIKA	XVI MWENGA	rural	60	2	0	4	0	0
2011	HGR KAMITUGA	XVII ZSR KAMITUGA	urban	105	23	14	0	14	19
2011	SOLU-LUYU	XVII ZSR KAMITUGA	urban	125	4	2	5	3	2
2011	HGR KITUTU	XVIIIZSR KITUTU	rural enclaved	210	15	19	6	4	14
2011	HGR NUNDU	XIX ZSR NUNDU	rural	104	8	16	1	3	13
2011	LWEBA	XIX ZSR NUNDU	rural	33	0	1	1	0	2
2011	SWIMA	XIX ZSR NUNDU	rural	16	1	0	0	0	0
2011	HGR MINEMBWE	XX ZSR MINEMBWE	rural enclaved	14	3	3	0	0	1
2011	HGR MIKENGE	XXI ZSR ITOMBWE	rural enclaved	8	6	1	0	1	0
2011	HGR MUZINZI	XXII ZSR NYANGEZI	rural	24	4	0	0	1	1
2011	KAMANYOLA	XXII ZSR NYANGEZI	rural	60	3	2	1	1	2
2011	HGR NYANTENDE	XXIII ZSR NYANTENDE	rural	34	10	2	0	2	0
2011	MUMOSHO	XXIII ZSR NYANTENDE	rural	7	0	0	0	0	0
2011	HGR SHABUNDA	XXIV ZSR SHABUNDA	MSF	50	15	30	1	28	25
2011	MATILI	XXIV ZSR SHABUNDA	MSF	55	22	6	1	12	7
2011	HGR KALOLE	XXV ZSR KALOLE	rural enclaved	67	7	7	5	2	9
2011	KALOLE CELPA	XXV ZSR KALOLE	rural enclaved	92	0	6	14	1	10
2011	HGR LULINGU	XXVI ZSR LULINGU	rural enclaved	47	5	19	1	1	15
2011	HGR KACHUNGU	XXVI ZSR LULINGU	rural enclaved	26	10	2	0	2	5
2011	HGR MULUNGU	XXVII ZSR MULUNGU	rural enclaved	50	4	1	4	3	7
2011	HGR UVIRA	XXVIII ZSR UVIRA	urban	136	34	72	5	18	32
2011	KALUNDU	XXVIII ZSR UVIRA	urban	53	1	2	5	0	0
2011	KASENGA	XXVIII ZSR UVIRA	urban	18	0	11	2	0	3
2011	KILIBA CEPAC	XXIX ZSR RUZIZI	rural	11	7	5	0	1	2
2011	KILIBA SUCKI	XXIX ZSR RUZIZI	rural	22	0	1	2	0	0
2011	SANGE	XXIX ZSR RUZIZI	rural	66	2	4	2	3	8
2011	HGR HAUTS PLATEAUX	XXX ZSR HAUTS PLAT	rural enclaved	85	1	2	2	0	0
2011	HGR WALUNGU	XXXI ZSR WALUNGU	rural	19	11	6	2	1	1
2011	BIDEKA	XXXI ZSR WALUNGU	rural	11	0	0	0	0	0
2011	MUKU	XXXI ZSR WALUNGU	rural	1	0	0	0	0	0
2011	MULAMBA	XXXI ZSR WALUNGU	rural	6	0	1	0	0	0
2011	MUBUMBANO	XXXII ZSR MUBUMBANO	rural	14	1	1	0	0	0
2011	MULEKE BURHUZA	XXXII ZSR MUBUMBANO	rural	70	0	1	0	0	0
2011	HGR KANIOLA	XXXIII ZSR KANIOLA	rural	47	3	1	1	0	0
2011	HGR NAKILIZA	XXXIV KIMBI-LULENGE	rural enclaved	34	4	10	6	6	9
2011	MISISI	XXXIV KIMBI-LULENGE	rural enclaved	67	0	6	0	0	4
2012	HGR BAGIRA	I ZSU BAGIRA	urban	39	32	9	0	2	0
2012	BURHIBA	I ZSU BAGIRA	urban	16	3	7	0	0	0
2012	HGR PANZI	II ZSU IBANDA	urban	32	76	44	1	39	6
2012	PANZI	II ZSU IBANDA	urban	17	4	1	0	1	1
2012	CIDASA	II ZSU IBANDA	urban	25	3	16	1	1	3
2012	FRDC	II ZSU IBANDA	urban	30	3	6	2	1	0
2012	MUHUNGU DIOCESAIN	II ZSU IBANDA	urban	12	12	3	2	1	1
2012	PRISON CENTRALE+ CELPA	II ZSU IBANDA	urban	13	13	0	0	1	1
2012	HPGR BUKAVU	III ZSU KADUTU	urban	61	21	34	1	24	15
2012	HGR KADUTU	III ZSU KADUTU	urban	60	7	0	3	1	1
2012	HOP Dr RAU	III ZSU KADUTU	urban	36	5	8	3	1	4
2012	CLINIQUE I O KADUTU	III ZSU KADUTU	urban	0	0	0	0	0	0
2012	NYAMUGO	III ZSU KADUTU	urban	27	7	2	0	0	0
2012	HGR BUNYAKIRI	IV ZSR BUNYAKIRI	rural enclaved	40	10	2	2	3	5
2012	IRANGI CHAMBUCHA	IV ZSR BUNYAKIRI	rural enclaved	13	0	0	2	0	0
2012	HGR CHIFUNZI	V ZSR KALONGE	rural enclaved	19	2	0	1	0	3
2012	HGR FIZI	VI ZSR FIZI	rural	28	5	8	0	0	6
2012	BARAKA	VI ZSR FIZI	MSF	146	25	47	11	34	34
2012	KAZIMIA	VI ZSR FIZI	rural	27	1	5	2	3	4
2012	HGR MONVU	VII ZSR IDJWI	rural	17	3	1	0	0	1
2012	BUGARULA	VII ZSR IDJWI	rural	7	0	0	0	0	0
2012	KINTAMA	VII ZSR IDJWI	rural	8	0	0	0	0	1
2012	HGR MUKONGOLA	VIII ZSR KABARE	rural	54	1	1	3	0	1
2012	HGR FOMULAC	IX ZSR KATANA	rural	58	2	7	8	0	0
2012	BIRAVA	IX ZSR KATANA	rural	37	0	0	0	0	0
2012	MUGERI	IX ZSR KATANA	rural	79	2	0	0	0	0
2012	HGR KALEHE	X ZSR KALEHE	rural	7	0	1	1	0	1
2012	NYABIBWE	X ZSR KALEHE	rural	9	1	0	1	0	0
2012	KAVUMU	XI ZSR MITI- M	rural	17	6	1	1	2	1
2012	LWIRO	XI ZSR MITI- M	rural	3	0	1	0	0	2
2012	MURHESA	XI ZSR MITI- M	rural	4	0	0	0	0	0
2012	HGR KAZIBA	XII ZSR KAZIBA	rural	27	8	4	0	1	0
2012	HGR IFENDULA	XIII ZSR MWANA	rural	5	0	1	0	0	0
2012	MULAMBI K	XIII ZSR MWANA	rural	25	0	1	1	0	4
2012	HGR LEMERA	XIV ZSR LEMERA	rural	60	5	15	7	7	2
2012	LUVUNGI I	XIV ZSR LEMERA	rural	19	1	21	1	0	6
2012	NDOLERA	XIV ZSR LEMERA	rural enclaved	40	0	8	0	0	0
2012	HGR MINOVA	XV ZSR MINOVA	rural	46	0	0	6	1	3
2012	KALUNGU	XV ZSR MINOVA	rural	20	1	0	0	0	2
2012	BULENGA	XV ZSR MINOVA	rural	1	0	0	0	0	0
2012	NUMBI	XV ZSR MINOVA	rural	22	0	0	2	0	0
2012	HGR MWENGA	XVI MWENGA	rural	138	1	4	1	2	3
2012	KASIKA	XVI MWENGA	rural	63	0	0	1	0	0
2012	HGR KAMITUGA	XVII ZSR KAMITUGA	urban	145	10	23	5	12	16
2012	SOLU-LUYU	XVII ZSR KAMITUGA	urban	110	7	3	3	3	2
2012	HGR KITUTU	XVIIIZSR KITUTU	rural enclaved	178	3	25	2	0	8
2012	HGR NUNDU	XIX ZSR NUNDU	rural	81	4	11	4	0	15
2012	LWEBA	XIX ZSR NUNDU	rural	37	0	0	0	0	0
2012	SWIMA	XIX ZSR NUNDU	rural	16	0	0	1	0	0
2012	HGR MINEMBWE	XX ZSR MINEMBWE	rural enclaved	23	4	4	0	0	0
2012	HGR MIKENGE	XXI ZSR ITOMBWE	rural enclaved	48	3	2	0	2	0
2012	HGR MUZINZI	XXII ZSR NYANGEZI	rural	14	1	2	0	0	0
2012	KAMANYOLA	XXII ZSR NYANGEZI	rural	129	8	1	6	1	0
2012	HGR NYANTENDE	XXIII ZSR NYANTENDE	rural	29	10	5	0	1	4
2012	MUMOSHO	XXIII ZSR NYANTENDE	rural	21	0	0	0	0	0
2012	HGR SHABUNDA	XXIV ZSR SHABUNDA	MSF	39	4	18	0	9	28
2012	MATILI	XXIV ZSR SHABUNDA	MSF	63	12	5	0	9	10
2012	HGR KALOLE	XXV ZSR KALOLE	rural enclaved	34	0	4	1	1	7
2012	KALOLE CELPA	XXV ZSR KALOLE	rural enclaved	67	0	7	7	0	12
2012	HGR LULINGU	XXVI ZSR LULINGU	rural enclaved	22	8	10	1	4	8
2012	HGR KACHUNGU	XXVI ZSR LULINGU	rural enclaved	72	2	14	1	0	13
2012	HGR MULUNGU	XXVII ZSR MULUNGU	rural enclaved	32	24	11	2	1	6
2012	HGR UVIRA	XXVIII ZSR UVIRA	urban	160	14	76	8	10	43
2012	KALUNDU	XXVIII ZSR UVIRA	urban	51	0	1	4	0	1
2012	KASENGA	XXVIII ZSR UVIRA	urban	58	3	13	1	1	6
2012	KILIBA CEPAC	XXIX ZSR RUZIZI	rural	15	4	3	0	1	1
2012	KILIBA SUCKI	XXIX ZSR RUZIZI	rural	23	0	2	3	0	1
2012	SANGE	XXIX ZSR RUZIZI	rural	52	3	4	2	1	1
2012	HGR HAUTS PLATEAUX	XXX ZSR HAUTS PLAT	rural enclaved	144	0	0	7	0	0
2012	HGR WALUNGU	XXXI ZSR WALUNGU	rural	25	7	8	0	1	2
2012	BIDEKA	XXXI ZSR WALUNGU	rural	14	0	1	0	0	2
2012	MUKU	XXXI ZSR WALUNGU	rural	1	0	0	0	0	0
2012	MULAMBA	XXXI ZSR WALUNGU	rural	2	1	0	0	1	0
2012	MUBUMBANO	XXXII ZSR MUBUMBANO	rural	14	0	0	1	0	0
2012	MULEKE BURHUZA	XXXII ZSR MUBUMBANO	rural	119	0	0	0	0	1
2012	HGR KANIOLA	XXXIII ZSR KANIOLA	rural	35	3	0	0	1	1
2012	HGR NAKILIZA	XXXIV KIMBI-LULENGE	rural enclaved	98	10	10	1	1	13
2012	MISISI	XXXIV KIMBI-LULENGE	MSF	121	6	10	1	6	34
2013	HGR BAGIRA	I ZSU BAGIRA	urban	13	12	12	0	0	0
2013	BURHIBA	I ZSU BAGIRA	urban	17	2	0	0	0	0
2013	HGR PANZI	II ZSU IBANDA	urban	37	55	27	0	21	10
2013	PANZI	II ZSU IBANDA	urban	23	1	0	0	1	0
2013	CIDASA	II ZSU IBANDA	urban	23	1	9	0	0	2
2013	FRDC	II ZSU IBANDA	urban	22	0	5	0	0	1
2013	MUHUNGU DIOCESAIN	II ZSU IBANDA	urban	21	6	5	0	0	0
2013	PRISON CENTRALE	II ZSU IBANDA	urban	9	7	1	0	1	1
2013	HPGR BUKAVU	III ZSU KADUTU	urban	69	23	35	5	32	11
2013	HGR KADUTU	III ZSU KADUTU	urban	50	9	4	0	0	1
2013	HOP Dr RAU	III ZSU KADUTU	urban	29	3	11	0	2	4
2013	CLINIQUE I O KADUTU	III ZSU KADUTU	urban	7	0	1	0	0	0
2013	NYAMUGO	III ZSU KADUTU	urban	24	7	0	0	0	1
2013	HGR BUNYAKIRI	IV ZSR BUNYAKIRI	rural enclaved	36	4	2	3	0	6
2013	IRANGI CHAMBUCHA	IV ZSR BUNYAKIRI	rural enclaved	10	0	0	0	0	0
2013	HGR CHIFUNZI	V ZSR KALONGE	rural enclaved	17	2	0	0	0	1
2013	HGR FIZI	VI ZSR FIZI	rural	30	4	14	1	0	6
2013	BARAKA	VI ZSR FIZI	MSF	97	39	46	7	26	20
2013	KAZIMIA	VI ZSR FIZI	rural	20	2	5	0	1	1
2013	HGR MONVU	VII ZSR IDJWI	rural	10	4	3	0	1	3
2013	BUGARULA	VII ZSR IDJWI	rural	5	1	0	0	0	1
2013	KINTAMA	VII ZSR IDJWI	rural	1	1	0	1	0	0
2013	HGR MUKONGOLA	VIII ZSR KABARE	rural	19	5	2	0	0	1
2013	HGR FOMULAC	IX ZSR KATANA	rural	47	4	3	4	1	3
2013	BIRAVA	IX ZSR KATANA	rural	55	0	0	1	0	1
2013	MUGERI	IX ZSR KATANA	rural	14	27	0	0	0	0
2013	HGR KALEHE	X ZSR KALEHE	rural	4	0	2	0	0	1
2013	NYABIBWE	X ZSR KALEHE	rural	6	0	0	0	0	0
2013	KAVUMU	XI ZSR MITI- M	rural	13	7	1	1	1	0
2013	LWIRO	XI ZSR MITI- M	rural	3	0	0	0	0	1
2013	MURHESA	XI ZSR MITI- M	rural	3	1	0	0	0	0
2013	HGR KAZIBA	XII ZSR KAZIBA	rural	22	0	1	0	0	0
2013	HGR IFENDULA	XIII ZSR MWANA	rural	6	0	0	1	0	0
2013	MULAMBI K	XIII ZSR MWANA	rural	14	0	1	0	1	2
2013	HGR LEMERA	XIV ZSR LEMERA	rural	47	12	10	2	1	4
2013	LUVUNGI I	XIV ZSR LEMERA	rural	65	1	19	3	1	13
2013	NDOLERA	XIV ZSR LEMERA	rural enclaved	27	0	0	0	0	0
2013	HGR MINOVA	XV ZSR MINOVA	rural	65	0	2	3	0	2
2013	KALUNGU	XV ZSR MINOVA	rural	9	0	0	0	1	0
2013	BULENGA	XV ZSR MINOVA	rural	5	0	1	0	0	0
2013	NUMBI	XV ZSR MINOVA	rural	14	0	1	1	0	1
2013	HGR MWENGA	XVI MWENGA	rural	102	1	2	6	1	2
2013	KASIKA	XVI MWENGA	rural	71	2	0	6	0	0
2013	HGR KAMITUGA	XVII ZSR KAMITUGA	urban	84	15	8	3	16	16
2013	SOLU-LUYU	XVII ZSR KAMITUGA	urban	90	1	1	1	1	2
2013	HGR KITUTU	XVIIIZSR KITUTU	rural enclaved	166	8	9	0	0	11
2013	HGR NUNDU	XIX ZSR NUNDU	rural	77	1	18	4	2	7
2013	LWEBA	XIX ZSR NUNDU	rural	17	0	0	0	0	0
2013	SWIMA	XIX ZSR NUNDU	rural	12	0	1	0	0	0
2013	HGR MINEMBWE	XX ZSR MINEMBWE	rural enclaved	44	14	11	0	0	0
2013	HGR MIKENGE	XXI ZSR ITOMBWE	rural enclaved	43	4	0	2	1	2
2013	HGR MUZINZI	XXII ZSR NYANGEZI	rural	18	2	1	1	0	0
2013	KAMANYOLA	XXII ZSR NYANGEZI	rural	67	2	3	0	0	2
2013	HGR NYANTENDE	XXIII ZSR NYANTENDE	rural	36	5	6	1	0	2
2013	MUMOSHO	XXIII ZSR NYANTENDE	rural	18	0	0	0	0	0
2013	HGR SHABUNDA	XXIV ZSR SHABUNDA	MSF	47	8	15	1	33	20
2013	MATILI	XXIV ZSR SHABUNDA	MSF	59	0	24	1	3	21
2013	HGR KALOLE	XXV ZSR KALOLE	rural enclaved	55	0	5	3	2	8
2013	KALOLE CELPA	XXV ZSR KALOLE	rural enclaved	80	0	3	7	0	3
2013	HGR LULINGU	XXVI ZSR LULINGU	rural enclaved	33	8	20	0	2	20
2013	HGR KACHUNGU	XXVI ZSR LULINGU	rural enclaved	45	4	14	4	1	12
2013	HGR MULUNGU	XXVII ZSR MULUNGU	rural enclaved	39	8	2	0	2	6
2013	HGR UVIRA	XXVIII ZSR UVIRA	urban	88	27	69	3	16	33
2013	KALUNDU	XXVIII ZSR UVIRA	urban	55	0	2	2	0	3
2013	KASENGA	XXVIII ZSR UVIRA	urban	71	0	14	1	0	2
2013	KILIBA CEPAC	XXIX ZSR RUZIZI	rural	11	4	3	0	0	2
2013	KILIBA SUCKI	XXIX ZSR RUZIZI	rural	15	1	1	0	0	1
2013	SANGE	XXIX ZSR RUZIZI	rural	35	2	8	0	0	4
2013	HGR HAUTS PLATEAUX	XXX ZSR HAUTS PLAT	rural enclaved	42	0	0	0	0	0
2013	HGR WALUNGU	XXXI ZSR WALUNGU	rural	39	4	4	1	0	3
2013	BIDEKA	XXXI ZSR WALUNGU	rural	12	0	0	0	0	0
2013	MUKU	XXXI ZSR WALUNGU	rural	1	1	0	0	0	0
2013	MULAMBA	XXXI ZSR WALUNGU	rural	3	0	0	0	0	0
2013	MUBUMBANO	XXXII ZSR MUBUMBANO	rural	9	1	0	0	0	0
2013	MULEKE BURHUZA	XXXII ZSR MUBUMBANO	rural	35	0	0	1	0	0
2013	HGR KANIOLA	XXXIII ZSR KANIOLA	rural	15	0	3	0	0	0
2013	HGR NAKILIZA	XXXIV KIMBI-LULENGE	rural enclaved	62	6	16	5	4	8
2013	MISISI	XXXIV KIMBI-LULENGE	MSF	109	15	23	1	6	32
2014	HGR BAGIRA	I ZSU BAGIRA	urban	19	4	2	1	1	1
2014	BURHIBA	I ZSU BAGIRA	urban	6	0	0	0	0	0
2014	HGR PANZI	II ZSU IBANDA	urban	45	32	49	2	11	4
2014	PANZI	II ZSU IBANDA	urban	72	0	1	1	0	0
2014	CIDASA	II ZSU IBANDA	urban	24	2	17	2	0	8
2014	FRDC	II ZSU IBANDA	urban	28	0	1	1	0	1
2014	MUHUNGU DIOCESAIN	II ZSU IBANDA	urban	17	3	2	1	0	0
2014	CELPA	II ZSU IBANDA	urban	5	7	1	0	0	0
2014	CHAI CEPAC	II ZSU IBANDA	urban	6	0	0	0	0	0
2014	HPGR BUKAVU	III ZSU KADUTU	urban	88	26	41	10	45	6
2014	KADUTU	III ZSU KADUTU	urban	43	1	1	1	0	0
2014	HGR CIRIRI	III ZSU KADUTU	urban	38	0	11	1	0	8
2014	CIMPUNDA	III ZSU KADUTU	urban	0	0	0	0	0	0
2014	NYAMUGO	III ZSU KADUTU	urban	10	3	0	0	0	0
2014	HGR BUNYAKIRI	IV ZSR BUNYAKIRI	rural enclaved	45	0	0	4	1	2
2014	IRANGI CHAMBUCHA	IV ZSR BUNYAKIRI	rural enclaved	22	0	0	1	0	0
2014	HGR CHIFUNZI	V ZSR KALONGE	rural enclaved	11	1	1	0	0	7
2014	CHAMINUNU	V ZSR KALONGE	rural enclaved	2	0	0	1	0	0
2014	HGR FIZI	VI ZSR FIZI	rural	27	6	10	0	0	8
2014	BARAKA	VI ZSR FIZI	MSF	88	16	28	8	22	27
2014	KAZIMIA	VI ZSR FIZI	rural	2	1	11	0	3	1
2014	SEBELE	VI ZSR FIZI	rural	17	13	8	0	10	6
2014	HGR MONVU	VII ZSR IDJWI	rural	21	5	2	1	0	3
2014	BUGARULA	VII ZSR IDJWI	rural	12	0	0	1	0	0
2014	KINTAMA	VII ZSR IDJWI	rural	24	0	0	1	0	0
2014	KIHUMBA	VII ZSR IDJWI	rural	14	0	1	0	0	0
2014	HGR MUKONGOLA	VIII ZSR KABARE	rural	24	0	2	1	2	1
2014	MBOBERO	VIII ZSR KABARE	rural	0	0	0	0	0	0
2014	HGR FOMULAC	IX ZSR KATANA	rural	17	1	7	2	0	2
2014	BIRAVA	IX ZSR KATANA	rural	59	1	0	0	0	0
2014	MUGERI	IX ZSR KATANA	rural	11	0	0	0	0	0
2014	IHIMBI	IX ZSR KATANA	rural	10	0	0	1	0	0
2014	HGR KALEHE	X ZSR KALEHE	rural	9	0	0	1	0	0
2014	NYABIBWE	X ZSR KALEHE	rural	26	1	0	2	0	0
2014	KAVUMU	XI ZSR MITI- M	rural	11	7	0	1	1	0
2014	LWIRO	XI ZSR MITI- M	rural	5	0	0	1	0	1
2014	MURHESA	XI ZSR MITI- M	rural	2	2	0	0	0	0
2014	HGR KAZIBA	XII ZSR KAZIBA	rural	10	5	1	1	0	0
2014	KAFINDJO	XII ZSR KAZIBA	rural	10	0	0	0	0	0
2014	MUSHENYI	XII ZSR KAZIBA	rural	4	0	0	0	0	0
2014	HGR IFENDULA	XIII ZSR MWANA	rural	4	0	0	0	0	0
2014	KAKWENDE	XIII ZSR MWANA	rural	8	0	0	0	0	0
2014	MULAMBI	XIII ZSR MWANA	rural	3	0	1	0	0	0
2014	KIMALANDJALA	XIII ZSR MWANA	rural	8	0	0	0	0	0
2014	HGR LEMERA	XIV ZSR LEMERA	rural	36	4	9	1	1	5
2014	LUVUNGI I	XIV ZSR LEMERA	rural	22	9	20	2	0	20
2014	NDOLERA	XIV ZSR LEMERA	rural enclaved	27	0	0	2	0	0
2014	MULENGE	XIV ZSR LEMERA	rural enclaved	15	0	2	0	0	1
2014	HGR MINOVA	XV ZSR MINOVA	rural	30	2	5	1	3	2
2014	KALUNGU	XV ZSR MINOVA	rural	26	0	1	0	0	0
2014	BULENGA	XV ZSR MINOVA	rural	1	0	0	0	0	0
2014	NUMBI	XV ZSR MINOVA	rural	23	0	0	1	0	0
2014	HGR MWENGA	XVI MWENGA	rural	84	0	2	4	0	0
2014	KASIKA	XVI MWENGA	rural	55	0	0	11	0	0
2014	KALAMBI	XVI MWENGA	rural	36	0	0	0	0	0
2014	HGR KAMITUGA	XVII ZSR KAMITUGA	urban	66	28	14	4	5	14
2014	SOLU-LUYU	XVII ZSR KAMITUGA	urban	117	8	3	2	1	4
2014	KIBE	XVII ZSR KAMITUGA	urban	18	0	1	0	1	2
2014	HGR KITUTU	XVIIIZSR KITUTU	rural enclaved	81	27	20	3	6	13
2014	MAPALE	XVIIIZSR KITUTU	rural enclaved	41	0	0	0	0	0
2014	KAKEMENGE	XVIIIZSR KITUTU	rural enclaved	9	1	0	0	0	0
2014	HGR NUNDU	XIX ZSR NUNDU	rural	12	3	9	1	1	4
2014	LWEBA	XIX ZSR NUNDU	rural	26	0	0	1	0	0
2014	SWIMA	XIX ZSR NUNDU	rural	20	0	0	1	0	1
2014	NAKIELE	XIX ZSR NUNDU	rural	34	0	0	0	0	0
2014	HGR MINEMBWE	XX ZSR MINEMBWE	rural enclaved	59	12	8	0	0	0
2014	RUGEZI	XX ZSR MINEMBWE	rural enclaved	17	0	0	0	0	0
2014	HGR MIKENGE	XXI ZSR ITOMBWE	rural enclaved	77	11	2	3	2	5
2014	ALEBA	XXI ZSR ITOMBWE	rural enclaved	46	0	0	0	0	0
2014	HGR MUZINZI	XXII ZSR NYANGEZI	rural	24	1	2	1	0	0
2014	KAMANYOLA	XXII ZSR NYANGEZI	rural	25	0	2	1	0	1
2014	SAINT JOSEPH	XXII ZSR NYANGEZI	rural	19	5	1	0	0	0
2014	HGR NYANTENDE	XXIII ZSR NYANTENDE	rural	35	9	8	0	2	1
2014	MUMOSHO	XXIII ZSR NYANTENDE	rural	20	0	0	0	0	0
2014	IGOKI	XXIII ZSR NYANTENDE	rural	0	0	0	0	0	0
2014	HGR SHABUNDA	XXIV ZSR SHABUNDA	MSF	93	4	22	3	30	6
2014	MATILI	XXIV ZSR SHABUNDA	MSF	24	2	22	1	9	19
2014	MUNGEMBE	XXIV ZSR SHABUNDA	rural enclaved	9	0	2	0	2	1
2014	KIKAMBA	XXIV ZSR SHABUNDA	rural enclaved	4	1	0	0	0	0
2014	HGR KALOLE	XXV ZSR KALOLE	rural enclaved	16	1	6	0	2	1
2014	KALOLE CELPA	XXV ZSR KALOLE	rural enclaved	44	0	2	5	0	4
2014	PENEKUSU	XXV ZSR KALOLE	rural enclaved	3	0	0	0	0	1
2014	HGR LULINGU	XXVI ZSR LULINGU	rural enclaved	60	10	5	0	0	13
2014	KACHUNGU	XXVI ZSR LULINGU	rural enclaved	66	1	5	1	3	12
2014	KATANTI	XXVI ZSR LULINGU	rural enclaved	26	0	0	2	0	2
2014	MULUNGU	XXVII ZSR MULUNGU	rural enclaved	38	12	13	3	8	14
2014	HGR KIGULUBE	XXVII ZSR MULUNGU	rural enclaved	24	9	12	0	2	7
2014	HGR UVIRA	XXVIII ZSR UVIRA	urban	69	20	49	5	17	40
2014	KALUNDU	XXVIII ZSR UVIRA	urban	52	0	0	4	0	1
2014	KASENGA	XXVIII ZSR UVIRA	urban	20	6	9	0	0	3
2014	KAVINVIRA	XXVIII ZSR UVIRA	urban	52	4	2	3	0	1
2014	NAMIANDA	XXVIII ZSR UVIRA	urban	14	0	2	0	0	0
2014	KILIBA CEPAC	XXIX ZSR RUZIZI	rural	10	2	4	1	0	1
2014	KILIBA SUCKI	XXIX ZSR RUZIZI	rural	4	0	0	1	0	0
2014	SANGE	XXIX ZSR RUZIZI	rural	15	2	15	1	0	6
2014	LUBERIZI	XXIX ZSR RUZIZI	rural	9	0	0	0	0	0
2014	HGR KATANGA	XXX ZSR HAUTS PLAT	rural enclaved	40	1	0	4	0	0
2014	BIBANGWA	XXX ZSR HAUTS PLAT	rural enclaved	32	0	0	3	0	0
2014	BIJOMBO	XXX ZSR HAUTS PLAT	rural enclaved	67	0	0	6	0	0
2014	HGR WALUNGU	XXXI ZSR WALUNGU	rural	16	0	4	0	0	0
2014	BIDEKA	XXXI ZSR WALUNGU	rural	12	0	1	0	0	0
2014	MUKU	XXXI ZSR WALUNGU	rural	8	0	0	0	0	0
2014	MULAMBA	XXXI ZSR WALUNGU	rural	5	0	0	0	0	1
2014	MUBUMBANO	XXXII ZSR MUBUMBANO	rural	3	0	0	0	0	0
2014	MULEKE BURHUZA	XXXII ZSR MUBUMBANO	rural	13	0	0	1	0	0
2014	KAKONO	XXXII ZSR MUBUMBANO	rural	2	0	0	0	0	0
2014	HGR KANIOLA	XXXIII ZSR KANIOLA	rural	5	0	0	0	1	0
2014	NINDJA	XXXIII ZSR KANIOLA	rural	0	0	0	0	0	0
2014	NZIBIRA	XXXIII ZSR KANIOLA	rural	7	0	0	0	0	0
2014	HGR NAKILIZA	XXXIV KIMBI-LULENGE	rural enclaved	37	5	2	8	2	2
2014	MISISI	XXXIV KIMBI-LULENGE	MSF	138	23	17	3	16	12
2014	KAYUMBA	XXXIV KIMBI-LULENGE	rural enclaved	40	0	13	14	0	0
2014	LULIMBA	XXXIV KIMBI-LULENGE	rural enclaved	40	21	33	1	6	26
2015	HGR BAGIRA	I ZSU BAGIRA	urban	12	9	1	0	1	0
2015	BURHIBA	I ZSU BAGIRA	urban	14	0	0	0	0	0
2015	HGR PANZI	II ZSU IBANDA	urban	29	46	59	0	12	1
2015	PANZI	II ZSU IBANDA	urban	56	1	0	1	1	0
2015	CIDASA	II ZSU IBANDA	urban	25	4	2	1	1	0
2015	FRDC	II ZSU IBANDA	urban	20	1	1	1	0	1
2015	MUHUNGU DIOCESAIN	II ZSU IBANDA	urban	24	2	1	0	0	0
2015	CELPA	II ZSU IBANDA	urban	10	6	0	2	0	0
2015	CHAI CEPAC	II ZSU IBANDA	urban	11	2	2	1	0	1
2015	HPGR BUKAVU	III ZSU KADUTU	urban	65	39	51	4	51	15
2015	KADUTU	III ZSU KADUTU	urban	35	7	5	0	0	1
2015	HGR CIRIRI	III ZSU KADUTU	urban	33	1	7	0	0	7
2015	CIMPUNDA	III ZSU KADUTU	urban	8	0	0	0	0	0
2015	NYAMUGO	III ZSU KADUTU	urban	19	5	8	1	1	5
2015	HGR BUNYAKIRI	IV ZSR BUNYAKIRI	rural enclaved	36	1	2	0	2	1
2015	IRANGI CHAMBUCHA	IV ZSR BUNYAKIRI	rural enclaved	11	0	0	3	0	0
2015	HGR CHIFUNZI	V ZSR KALONGE	rural enclaved	15	5	1	0	0	3
2015	CHAMINUNU	V ZSR KALONGE	rural enclaved	2	0	0	0	0	0
2015	HGR FIZI	VI ZSR FIZI	rural	27	12	0	0	4	1
2015	BARAKA	VI ZSR FIZI	MSF	106	34	62	6	13	40
2015	KAZIMIA	VI ZSR FIZI	rural	1	5	7	0	1	1
2015	SEBELE	VI ZSR FIZI	rural	23	6	9	1	6	6
2015	HGR MONVU	VII ZSR IDJWI	rural	26	2	2	2	1	3
2015	BUGARULA	VII ZSR IDJWI	rural	13	0	0	1	0	0
2015	KINTAMA	VII ZSR IDJWI	rural	5	0	1	0	0	0
2015	KIHUMBA	VII ZSR IDJWI	rural	6	0	0	0	0	0
2015	HGR MUKONGOLA	VIII ZSR KABARE	rural	19	5	1	0	0	0
2015	MBOBERO	VIII ZSR KABARE	rural	0	0	0	0	0	0
2015	HGR FOMULAC	IX ZSR KATANA	rural	15	1	6	1	0	1
2015	BIRAVA	IX ZSR KATANA	rural	142	1	0	11	1	0
2015	MUGERI	IX ZSR KATANA	rural	9	0	0	0	0	0
2015	IHIMBI	IX ZSR KATANA	rural	11	0	0	1	0	0
2015	HGR KALEHE	X ZSR KALEHE	rural	8	0	0	1	0	1
2015	NYABIBWE	X ZSR KALEHE	rural	12	0	1	3	0	0
2015	KAVUMU	XI ZSR MITI- M	rural	6	7	1	0	0	0
2015	LWIRO	XI ZSR MITI- M	rural	2	0	0	0	0	0
2015	MURHESA	XI ZSR MITI- M	rural	7	1	0	1	0	0
2015	HGR KAZIBA	XII ZSR KAZIBA	rural	4	3	2	0	0	0
2015	KAFINDJO	XII ZSR KAZIBA	rural	21	0	0	1	0	0
2015	MUSHENYI	XII ZSR KAZIBA	rural	6	0	0	0	0	0
2015	HGR IFENDULA	XIII ZSR MWANA	rural	4	0	0	0	0	1
2015	KAKWENDE	XIII ZSR MWANA	rural	2	0	0	0	0	1
2015	MULAMBI	XIII ZSR MWANA	rural	1	0	0	0	0	0
2015	KIMALANDJALA	XIII ZSR MWANA	rural	8	0	0	0	0	0
2015	HGR LEMERA	XIV ZSR LEMERA	rural	43	2	10	3	0	9
2015	LUVUNGI I	XIV ZSR LEMERA	rural	27	3	14	1	1	5
2015	NDOLERA	XIV ZSR LEMERA	rural enclaved	27	0	4	0	0	3
2015	MULENGE	XIV ZSR LEMERA	rural enclaved	20	3	6	0	0	3
2015	HGR MINOVA	XV ZSR MINOVA	rural	15	1	3	0	1	1
2015	KALUNGU	XV ZSR MINOVA	rural	13	2	1	0	1	0
2015	BULENGA	XV ZSR MINOVA	rural	2	0	0	0	0	0
2015	NUMBI	XV ZSR MINOVA	rural	14	1	2	3	0	2
2015	HGR MWENGA	XVI MWENGA	rural	107	1	1	1	1	2
2015	KASIKA	XVI MWENGA	rural	21	0	0	4	0	0
2015	KALAMBI	XVI MWENGA	rural	14	0	0	0	0	0
2015	HGR KAMITUGA	XVII ZSR KAMITUGA	urban	86	41	13	6	6	18
2015	SOLU-LUYU	XVII ZSR KAMITUGA	urban	144	0	3	0	0	2
2015	KIBE	XVII ZSR KAMITUGA	urban	12	4	2	0	0	1
2015	HGR KITUTU	XVIIIZSR KITUTU	rural enclaved	111	18	34	5	5	13
2015	MAPALE	XVIIIZSR KITUTU	rural enclaved	64	1	2	1	0	0
2015	KAKEMENGE	XVIIIZSR KITUTU	rural enclaved	15	0	1	2	1	0
2015	HGR NUNDU	XIX ZSR NUNDU	rural	13	2	9	5	1	6
2015	LWEBA	XIX ZSR NUNDU	rural	12	0	0	0	0	0
2015	SWIMA	XIX ZSR NUNDU	rural	30	0	1	0	1	1
2015	NAKIELE	XIX ZSR NUNDU	rural	23	0	3	0	0	1
2015	HGR MINEMBWE	XX ZSR MINEMBWE	rural enclaved	125	2	1	0	0	0
2015	RUGEZI	XX ZSR MINEMBWE	rural enclaved	84	2	1	0	0	0
2015	HGR MIKENGE	XXI ZSR ITOMBWE	rural enclaved	78	22	9	1	3	1
2015	ALEBA	XXI ZSR ITOMBWE	rural enclaved	59	0	0	0	0	0
2015	HGR MUZINZI	XXII ZSR NYANGEZI	rural	16	1	2	0	0	1
2015	KAMANYOLA	XXII ZSR NYANGEZI	rural	23	0	0	1	0	0
2015	SAINT JOSEPH	XXII ZSR NYANGEZI	rural	26	8	1	2	0	0
2015	HGR NYANTENDE	XXIII ZSR NYANTENDE	rural	65	9	0	4	2	0
2015	MUMOSHO	XXIII ZSR NYANTENDE	rural	24	0	0	0	0	0
2015	IGOKI	XXIII ZSR NYANTENDE	rural	2	0	0	0	0	0
2015	HGR SHABUNDA	XXIV ZSR SHABUNDA	MSF	54	18	27	1	94	7
2015	MATILI	XXIV ZSR SHABUNDA	MSF	10	1	26	0	2	63
2015	MUNGEMBE	XXIV ZSR SHABUNDA	rural enclaved	2	0	2	0	0	0
2015	KIKAMBA	XXIV ZSR SHABUNDA	rural enclaved	3	0	0	0	1	2
2015	HGR KALOLE	XXV ZSR KALOLE	rural enclaved	24	3	0	2	0	2
2015	KALOLE CELPA	XXV ZSR KALOLE	rural enclaved	58	0	1	1	4	2
2015	PENEKUSU	XXV ZSR KALOLE	rural enclaved	4	0	0	0	0	0
2015	HGR LULINGU	XXVI ZSR LULINGU	rural enclaved	53	9	25	3	3	30
2015	KACHUNGU	XXVI ZSR LULINGU	rural enclaved	35	15	10	0	0	12
2015	KATANTI	XXVI ZSR LULINGU	rural enclaved	29	0	0	0	0	1
2015	MULUNGU	XXVII ZSR MULUNGU	rural enclaved	71	17	14	2	5	12
2015	HGR KIGULUBE	XXVII ZSR MULUNGU	rural enclaved	27	30	11	1	1	6
2015	HGR UVIRA	XXVIII ZSR UVIRA	urban	41	28	57	4	17	35
2015	KALUNDU	XXVIII ZSR UVIRA	urban	52	0	0	1	0	1
2015	KASENGA	XXVIII ZSR UVIRA	urban	19	20	0	1	4	0
2015	KAVINVIRA	XXVIII ZSR UVIRA	urban	47	4	5	0	0	3
2015	NAMIANDA	XXVIII ZSR UVIRA	urban	16	0	3	1	0	0
2015	KILIBA CEPAC	XXIX ZSR RUZIZI	rural	9	5	2	0	0	2
2015	KILIBA SUCKI	XXIX ZSR RUZIZI	rural	5	3	0	0	2	0
2015	SANGE	XXIX ZSR RUZIZI	rural	21	1	28	0	0	4
2015	LUBERIZI	XXIX ZSR RUZIZI	rural	2	0	0	0	0	0
2015	HGR KATANGA	XXX ZSR HAUTS PLAT	rural enclaved	47	0	0	6	0	0
2015	BIBANGWA	XXX ZSR HAUTS PLAT	rural enclaved	33	0	0	4	0	0
2015	BIJOMBO	XXX ZSR HAUTS PLAT	rural enclaved	77	0	0	6	0	0
2015	HGR WALUNGU	XXXI ZSR WALUNGU	rural	10	9	4	0	0	1
2015	BIDEKA	XXXI ZSR WALUNGU	rural	9	1	0	0	0	0
2015	MUKU	XXXI ZSR WALUNGU	rural	19	0	0	0	0	0
2015	MULAMBA	XXXI ZSR WALUNGU	rural	3	0	0	0	0	0
2015	MUBUMBANO	XXXII ZSR MUBUMBANO	rural	5	1	0	0	0	1
2015	MULEKE BURHUZA	XXXII ZSR MUBUMBANO	rural	13	0	0	0	0	0
2015	KAKONO	XXXII ZSR MUBUMBANO	rural	2	0	0	0	0	0
2015	HGR KANIOLA	XXXIII ZSR KANIOLA	rural	4	1	0	0	0	0
2015	NINDJA	XXXIII ZSR KANIOLA	rural	1	1	0	0	0	0
2015	NZIBIRA	XXXIII ZSR KANIOLA	rural	9	0	0	0	0	0
2015	HGR NAKILIZA	XXXIV KIMBI-LULENGE	rural enclaved	37	5	3	4	0	1
2015	MISISI	XXXIV KIMBI-LULENGE	MSF	127	14	28	2	10	35
2015	KAYUMBA	XXXIV KIMBI-LULENGE	rural enclaved	74	0	0	16	0	0
2015	LULIMBA	XXXIV KIMBI-LULENGE	rural enclaved	68	17	37	1	6	19
